# Supplementary material for: Urinary Measurement of Epigenetic DNA Modifications and 8-oxodG as Possible Noninvasive Markers of Colon Cancer Evolution
Source: Int J Mol Sci. 2022 Nov 10;23(22):13826. doi: 10.3390/ijms232213826 (PMC9693012; doi:10.3390/ijms232213826)
Supplement: Supplementary file 1 [file ijms-23-13826-s001.zip]

Archive with 1 entries (1 files):
- ijms-1954222-supplementary.pdf
